# Supplementary material for: Sponge Morphology of Osteosarcoma Finds Origin in Synergy Between Bone Synthesis and Tumor Growth
Source: Nanomaterials (Basel). 2025 Feb 28;15(5):374. doi: 10.3390/nano15050374 (PMC11901559; doi:10.3390/nano15050374)
Supplement: Supplementary file 1 [file nanomaterials-15-00374-s001.zip]

Archive with 3 entries (3 files):
- nanomaterials-3423286-supplementary.pdf
- nanomaterials-3423286-videoS2_automat.avi
- nanomaterials-3423286-video_S1_tomo3D.mp4
